# Supplementary material for: Omicron Subvariants Infection Kinetics and Nirmatrelvir Efficacy in Transgenic K18-hACE2 Mice
Source: Int J Mol Sci. 2025 Sep 29;26(19):9509. doi: 10.3390/ijms26199509 (PMC12524663; doi:10.3390/ijms26199509)
Supplement: Supplementary file 1 [file ijms-26-09509-s001.zip]

Archive with 1 entries (1 files):
- ijms-3839398-supplementary.pdf
